# Supplementary material for: Search performance and octopamine neuronal signaling mediate parasitoid induced changes in Drosophila oviposition behavior
Source: Nat Commun. 2022 Aug 2;13:4476. doi: 10.1038/s41467-022-32203-5 (PMC9345866; doi:10.1038/s41467-022-32203-5)
Supplement: Supplementary file 6 — Source Data [file 41467_2022_32203_MOESM6_ESM.xlsx]

## Sheet: Fig.1b
Raw date for Fig.1b
	Time (day)	Unexposed
		Replicate#1	Replicate#2	Replicate#3	Replicate#4	Replicate#5	Replicate#6	Replicate#7	Replicate#8	Replicate#9	Replicate#10	Replicate#11	Replicate#12	Replicate#13	Replicate#14	Replicate#15	Replicate#16	Replicate#17	Replicate#18	Mean	SEM
	1	139	146	148	103	117	103	128	146	146	133	87	103	155	152	125	142	124	131	129.333	4.67856
	2	134	148	155	142	122	149	135	148	157	142	120	149	172	151	170	140	130	145	144.944	3.29733
	3	101	90	123	88	148	159	93	90	123	86	148	159	154	163	132	120	170	110	125.389	6.98371
	4	88	96	126	134	90	144	101	83	135	138	103	150	144	124	96	153	156	114	120.833	5.8165
	5	106	110	105	135	139	129	103	80	85	135	139	149	157	106	105	138	147	116	121.333	5.2878
	6	107	126	114	80	82	89	107	120	100	82	82	90	92	136	95	107	110	123	102.333	4.01305
	7	135	70	140	85	101	64	130	70	100	110	101	74	84	92	105	115	118	76	98.3333	5.49629
	8	127	145	100	92	143	93	107	95	105	112	133	105	125	130	134	109	86	134	115.278	4.42276
	9	123	140	91	98	92	139	118	120	91	128	92	139	105	127	125	140	107	127	116.778	4.30196
	10	149	126	126	98	130	98	139	120	106	96	140	125	140	106	158	109	131	109	122.556	4.36281
	15	84	140	111	88	95	150	84	140	111	88	95	150	122	150	118	104	121	145	116.444	5.77759
	20	72	96	136	152	80	82	97	115	143	122	106	98	120	151	157	131	110	120	116	6.05908
	Time (day)	Exposed
		Replicate#1	Replicate#2	Replicate#3	Replicate#4	Replicate#5	Replicate#6	Replicate#7	Replicate#8	Replicate#9	Replicate#10	Replicate#11	Replicate#12	Replicate#13	Replicate#14	Replicate#15	Replicate#16	Replicate#17	Replicate#18	Mean	SEM
	1	79	72	70	62	48	56	89	92	93	39	38	36	73	77	66	30	68	97	65.8333	4.9304
	2	91	83	87	76	74	77	92	72	85	76	70	73	106	102	75	62	80	94	81.9444	2.72662
	3	66	46	50	42	44	46	46	45	47	44	47	46	66	93	92	75	103	83	60.0556	4.80704
	4	44	41	39	51	58	40	40	37	46	58	69	46	55	40	83	66	69	96	54.3333	3.93493
	5	57	59	54	61	58	49	38	39	41	80	48	80	88	72	83	56	41	90	60.7778	4.09252
	6	70	65	71	50	47	49	70	65	71	86	51	79	85	95	100	105	73	95	73.7222	4.23169
	7	106	78	96	69	103	54	96	77	89	72	103	60	90	98	87	100	82	105	86.9444	3.72017
	8	93	126	135	82	128	81	125	94	115	82	122	81	112	134	90	112	144	142	111	5.28285
	9	89	160	138	165	147	110	109	130	145	111	107	116	114	147	138	135	91	114	125.889	5.24491
	10	110	99	149	144	100	117	120	90	124	136	121	115	153	109	158	120	114	109	121.556	4.54909
	15	108	122	115	128	145	141	108	122	115	128	105	141	97	148	106	116	120	147	122.889	3.7529
	20	87	102	137	98	84	112	98	122	133	117	100	123	122	106	126	122	155	146	116.111	4.60526

## Sheet: Fig.1b exact p values
Exact p values for Fig.1b
	Sample	P Value
	1-day	<0.0001
	2-day	<0.0001
	3-day	<0.0001
	4-day	<0.0001
	5-day	<0.0001
	6-day	0.0003
	7-day	0.6876
	8-day	0.9999
	9-day	0.9048
	10-day	>0.9999
	15-day	0.9932
	20-day	>0.9999

## Sheet: Fig.1c
Raw date for Fig.1c
	Time (day)	Unexposed
		Replicate#1	Replicate#2	Replicate#3	Replicate#4	Replicate#5	Replicate#6	Replicate#7	Replicate#8	Replicate#9	Mean	SEM
	1	130	116	109	123	115	114	134	118	121	120	2.65623
	2	130	140	134	135	146	141	151	167	140	142.667	3.69685
	3	117	130	127	117	138	146	142	131	150	133.111	3.95265
	4	125	91	113	130	130	112	116	128	110	117.222	4.23208
	5	110	137	129	125	126	107	115	120	112	120.111	3.3101
	6	105	98	86	111	112	105	106	103	116	104.667	2.93447
	7	87	89	92	88	127	120	108	126	118	106.111	5.71899
	8	101	136	120	103	140	130	132	144	149	128.333	5.70331
	9	163	116	139	138	120	122	132	121	126	130.778	4.84418
	10	90	118	106	105	124	127	121	111	119	113.444	3.88412
	11	99	85	93	99	115	121	117	125	111	107.222	4.57584
	12	121	150	136	125	126	130	120	119	126	128.111	3.2551
	13	86	86	112	100	126	120	122	130	119	111.222	5.55722
	14	131	120	113	118	131	143	151	127	129	129.222	3.99575
	Time (day)	Exposed
		Replicate#1	Replicate#2	Replicate#3	Replicate#4	Replicate#5	Replicate#6	Replicate#7	Replicate#8	Replicate#9	Mean	SEM
	1	82	73	67	97	71	61	54	58	56	68.7778	4.64811
	2	50	75	86	52	51	80	42	79	76	65.6667	5.52519
	3	78	60	42	99	80	71	90	68	70	73.1111	5.53636
	4	84	39	33	30	78	54	52	64	62	55.1111	6.31894
	5	89	52	50	74	60	87	59	84	67	69.1111	5.01233
	6	60	63	87	76	75	75	62	70	56	69.3333	3.2914
	7	83	101	85	80	112	119	101	97	121	99.8889	5.09751
	8	33	39	79	51	84	67	74	76	69	63.5556	6.07388
	9	60	61	69	61	70	64	72	60	71	65.3333	1.69967
	10	69	73	76	73	63	76	71	52	57	67.7778	2.86152
	11	65	56	68	78	72	74	60	52	54	64.3333	3.11805
	12	112	115	133	120	80	74	86	79	71	96.6667	7.73879
	13	66	86	104	94	100	117	126	130	127	105.556	7.18817
	14	123	118	130	120	130	148	130	136	139	130.444	3.18901

## Sheet: Fig.1c exact p values
Exact p values for Fig.1c
	Sample	P Value
	1-day	<0.0001
	2-day	<0.0001
	3-day	<0.0001
	4-day	<0.0001
	5-day	<0.0001
	6-day	<0.0001
	7-day	0.9976
	8-day	<0.0001
	9-day	<0.0001
	10-day	<0.0001
	11-day	<0.0001
	12-day	<0.0001
	13-day	0.9991
	14-day	>0.9999

## Sheet: Fig.1d
Raw date for Fig.1d
	Time (day)	Unexposed
		Replicate#1	Replicate#2	Replicate#3	Replicate#4	Replicate#5	Replicate#6	Replicate#7	Replicate#8	Replicate#9	Mean	SEM
	1	106	132	123	124	124	129	125	112	126	122.333	2.73354
	2	126	146	136	142	138	141	157	155	144	142.778	3.15691
	3	122	120	125	113	160	156	139	142	154	136.778	5.82327
	4	104	112	110	117	126	124	106	117	110	114	2.53311
	5	121	134	136	125	110	121	127	117	106	121.889	3.33518
	6	115	102	95	112	150	154	160	162	139	132.111	8.73919
	7	103	102	92	91	101	102	107	109	93	100	2.17945
	8	115	112	98	107	121	111	124	130	109	114.111	3.22509
	9	168	133	130	160	131	137	132	141	147	142.111	4.55962
	10	90	108	106	105	100	118	120	130	122	111	4.15665
	11	103	85	93	99	120	117	107	122	123	107.667	4.57347
	12	111	147	136	115	121	123	137	112	117	124.333	4.23937
	13	103	125	110	119	128	118	128	132	127	121.111	3.18174
	14	131	120	113	98	133	137	124	138	114	123.111	4.41099
	Time (day)	Exposed
		Replicate#1	Replicate#2	Replicate#3	Replicate#4	Replicate#5	Replicate#6	Replicate#7	Replicate#8	Replicate#9	Mean	SEM
	1	66	73	76	72	66	68	58	67	56	66.8889	2.19497
	2	93	56	76	62	76	77	72	80	87	75.4444	3.79368
	3	61	74	71	63	60	66	86	80	74	70.5556	2.96325
	4	49	62	37	57	72	67	82	57	61	60.4444	4.32727
	5	77	82	66	74	88	71	84	82	74	77.5556	2.33399
	6	68	88	66	71	72	100	112	103	107	87.4444	6.16016
	7	91	95	90	80	48	67	75	69	72	76.3333	4.89898
	8	103	63	79	95	106	100	116	120	117	99.8889	6.26375
	9	169	118	108	168	146	126	136	145	134	138.889	6.90299
	10	80	104	106	90	134	119	121	127	118	111	5.86184
	11	118	106	98	84	126	120	117	111	119	111	4.3748
	12	119	124	153	162	134	121	136	120	126	132.778	5.12287
	13	122	125	95	96	128	131	112	137	130	119.556	5.09114
	14	124	110	144	103	145	117	120	127	136	125.111	4.83748

## Sheet: Fig.1d exact p values
Exact p values for Fig.1d
	Sample	P Value
	1-day	<0.0001
	2-day	<0.0001
	3-day	<0.0001
	4-day	<0.0001
	5-day	<0.0001
	6-day	<0.0001
	7-day	0.005
	8-day	0.3515
	9-day	>0.9999
	10-day	>0.9999
	11-day	>0.9999
	12-day	0.9539
	13-day	>0.9999
	14-day	>0.9999

## Sheet: Fig.2a
Raw date for Fig.2a
	Sample (wasp age)		#Emerged host adults	#Total hosts	%Parasitism rate			Sample (wasp age)	%Parasitism rate mean	%Parasitism rate SEM
	2 day Repeat#1		19	302	93.7086			2 day	92.34	0.4084
	2 day Repeat#2		13	179	92.7374			4 day	88.39	0.8591
	2 day Repeat#3		19	221	91.4027			6 day	78.62	1.788
	2 day Repeat#4		15	191	92.1466			8 day	66.88	0.9557
	2 day Repeat#5		14	169	91.716			10 day	57.02	2.163
	4day Repeat#1		23	218	89.4495			12 day	43.39	1.563
	4 day Repeat#2		25	246	89.8374
	4 day Repeat#3		20	201	90.0498
	4 day Repeat#4		36	258	86.0465
	4 day Repeat#5		29	216	86.5741
	6 day Repeat#1		45	231	80.5195
	6 day Repeat#2		68	276	75.3623
	6 day Repeat#3		54	250	78.4
	6 day Repeat#4		75	294	74.4898
	6 day Repeat#5		47	300	84.3333
	8day Repeat#1		65	214	69.6262
	8 day Repeat#2		67	205	67.3171
	8 day Repeat#3		88	258	65.8915
	8 day Repeat#4		65	201	67.6617
	8 day Repeat#5		91	252	63.8889
	10 day Repeat#1		81	203	60.0985
	10 day Repeat#2		78	206	62.1359
	10 day Repeat#3		79	191	58.6387
	10 day Repeat#4		103	224	54.0179
	10 day Repeat#5		115	231	50.2165
	12 day Repeat#1		102	191	46.5969
	12 day Repeat#2		143	236	39.4068
	12 day Repeat#3		119	225	47.1111
	12 day Repeat#4		143	240	40.4167
	12 day Repeat#5		120	212	43.3962

## Sheet: Fig.2a exact p values
Exact p values for Fig.2a
	Sample	P Value
	2-day vs 4-day	0.6121
	2-day vs 6-day	<0.0001
	2-day vs 8-day	<0.0001
	2-day vs 10-day	<0.0001
	2-day vs 12-day	<0.0001
	4-day vs 6-day	0.0009
	4-day vs 8-day	<0.0001
	4-day vs 10-day	<0.0001
	4-day vs 12-day	<0.0001
	6-day vs 8-day	<0.0001
	6-day vs 10-day	<0.0001
	6-day vs 12-day	<0.0001
	8-day vs 10-day	0.0008
	8-day vs 12-day	<0.0001
	10-day vs 12-day	<0.0001

## Sheet: Fig.2b
Raw date for Fig.2b
	Sample	Gene		ΔCT	Normalizer	ΔΔCT	Relative expression
		Orco	tubulin
	dsGFP-1	25.481	18.738	6.743	6.55167	0.191333	0.875796
	dsGFP-2	25.299	18.849	6.45		-0.101667	1.07301
	dsGFP-3	25.357	18.895	6.462		-0.0896667	1.06412
	dsOrco-1	27.355	18.653	8.702		2.15033	0.225261
	dsOrco-2	27.725	18.53	9.195		2.64333	0.160058
	dsOrco-3	27.648	18.469	9.179		2.62733	0.161843

## Sheet: Fig.2b exact p values
Exact p values for Fig.2b
	P value	0.0003

[truncated: 108 more sheets: Fig.2c, Fig.2c exact p values, Fig.2d, Fig.2d exact p values, Fig.3a, Fig.3a exact p values, Fig.3c, Fig.3c exact p values, Fig.3d, Fig.3d exact p values, Fig.3e, Fig.3e exact p values, Fig.3f, Fig.3f exact p values, Fig.4a, Fig.4a exact p values, Fig.4b, Fig.4b exact p values, Fig.4d, Fig.4d exact p values …]
